# Supplementary material for: Aqueous-Based Synthesis of Photocatalytic Copper Sulfide Using Sulfur Waste as Sulfurizing Agent
Source: Materials (Basel). 2022 Jul 29;15(15):5253. doi: 10.3390/ma15155253 (PMC9369765; doi:10.3390/ma15155253)
Supplement: Supplementary file 1 [file materials-15-05253-s001.zip]

Archive with 1 entries (1 files):
- materials-1812832-supplementary.pdf
